# Supplementary material for: Induction of colorectal carcinogenesis in the C57BL/6J and A/J mouse strains with a reduced DSS dose in the AOM/DSS model
Source: Lab Anim Res. 2021 Jul 27;37:19. doi: 10.1186/s42826-021-00096-y (PMC8317392; doi:10.1186/s42826-021-00096-y)
Supplement: Supplementary file 1 — Additional file 1 S1 Dataset. Records of bodyweight, health monitoring and DSS consumption (XLSX). [file 42826_2021_96_MOESM1_ESM.xlsx]

## Sheet: Contents
	This file contains the following spreadsheets;
	1	Data: Bodyweight, in grams and in % of intitial
	2	Welfare assessment sheet
	3	Data: Welfare - rectal bleeding
	4	Data: Welfare - prolapse
	5	Data: Welfare - appearance
	6	Data: DSS consumption

## Sheet: Bodyweight
	Bodyweight in grams
	DSS/ctrl treatment
				Trial day
	Mouse ID	Strain	Treatment	0	7	11	13	14	21	32	36	38	39	56	57	60	62	63	64	81
	5-1	B6	AOM/DSS	19.7	19.6	20.4	20.6	20.7	21.3	21.5	22.1	22.3	21.6	22.4	23	22.7	22.6	22.9	22.5	24
	5-2	B6	AOM/DSS	17.5	17.7	19.2	18.5	18.1	18.6	20.9	19.5	20.3	20	21.7	22.1	21.1	20	19.8	19.9	21.1
	5-3	B6	AOM/DSS	19	19.6	20.2	19.9	19.8	16.8	21.4	21.6	20.1	21.6	22.6	23.2	22.4	21.9	22.6	22.4	18.4
	5-4	B6	AOM/DSS	17.4	17.6	18.1	17.9	17.8	18.6	19.5	19.5	18.9	18.1	20.5	20.8	20.2	19.2	19.9	20.4	20.6
	5-5	B6	AOM/DSS	17.2	17.9	18.8	18.3	18.6	18.5	19.6	19.1	19	17.9	20.97	21.3	20.7	20.4	20.9	21.1	21
	736 (1)	A/J	AOM/DSS	16.9	16.8	17.4	17.5	17.5	18.3	18.8	18.5	18.3	17.4	18.5	19	18.3	17.9	18.1	18.2	20
	738 (3)	A/J	AOM/DSS	17.8	17.8	18.4	18.4	17.8	19.3	19	18.3	16.8	17.7	19.1	19.4	18.7	18.6	17	19.5	20
	740 (7)	A/J	AOM/DSS	15.6	15.7	16.3	16.1	16.1	16.9	17.9	17.5	17.1	16.8	17.7	18.1	17.9	17.4	16.3	16.3	18.1
	741 (2)	A/J	AOM/DSS	14	14.5	14.8	14.8	14.7	15.8	17.4	16.1	16	15.5	16.2	17.1	16.1	16.1	16.6	17	18.32
	729 (8)	A/J	AOM/DSS	16	15.9	16.7	17	16.8	16.8	16.15	17.4	16	16.9	16.4	17.4	17.1	17.5	17.3	18.1	18.2
	3-1 (0)	B6	AOM	17.3				18.3		19				19.9		19.6	19.3	21.4		21.2
	3-2 (1)	B6	AOM	17.6				19.2		19.5				21.2		22	21.9	21.9		21.6
	3-3 (2)	B6	AOM	18.3				19.7		21.4				22.9		22.6	21.2	20.2		22.1
	3-4 (3)	B6	AOM	17.5				18		18.9				20.5		21.9	21.5	21.5		21
	3-5 (4)	B6	AOM	16.2				17		18.5				20.3		20.6	21.1	20.5		20.4
	786 (3)	A/J	AOM	19.5	19.5											21.1			21.1	22
	794 (1)	A/J	AOM	14.8	14.9											20.9			18.29	18.7
	796 (5)	A/J	AOM	15.6	15.6											19.5			19.9	20.5
	798 (7)	A/J	AOM	14.7	15.2											22.8			19.6	20.65
	800 (8)	A/J	AOM	14.6	15.5											20			20.4	21.57
	1-1	B6	CTRL	18				19.2		19.9				21.4		21.9	21.2	21.4		21.8
	1-2	B6	CTRL	16.9				18.6		20.9				20.3		20.4	20.8	21.6		20.8
	1-3	B6	CTRL	19				19.91		20.7				23.5		23.7	23.8	23.1		23.1
	1-4	B6	CTRL	17.2				18.6		19.1				21.1		21.2	21.4	21.5		21.1
	1-5	B6	CTRL	18.9				19.9		21.4				23.1		23.4	23.4	23.6		23.2
	727 (6)	A/J	CTRL	12.8				15.6		16.7				16.8		17.4	17.6	16.2		17.6
	728 (7)	A/J	CTRL	16.9				18.2		18.7				19.5		20.1	20.3	20.6		21.1
	718 (4)	A/J	CTRL	18.6				19.3		19.2				20.7		20.4	20.6	20.6		20.9
	719 (8)	A/J	CTRL	19.1				19.8		20.3				20.8		20.8	20.9	21.2		21.2
	713 (1)	A/J	CTRL	16.8				17.4		17.8				18.6		18.9	18.6	19.1		19.3
	Bodyweight in % initial
				Trial day
	Mouse ID	Strain	Treatment	0	7	11	13	14	21	32	36	38	39	56	57	60	62	63	64	81
	5-1	B6	AOM/DSS	100	99.4924	103.553	104.569	105.076	108.122	109.137	112.183	113.198	109.645	113.706	116.751	115.228	114.721	116.244	114.213	121.827
	5-2	B6	AOM/DSS	100	101.143	109.714	105.714	103.429	106.286	119.429	111.429	116	114.286	124	126.286	120.571	114.286	113.143	113.714	120.571
	5-3	B6	AOM/DSS	100	103.158	106.316	104.737	104.211	88.4211	112.632	113.684	105.789	113.684	118.947	122.105	117.895	115.263	118.947	117.895	96.8421
	5-4	B6	AOM/DSS	100	101.149	104.023	102.874	102.299	106.897	112.069	112.069	108.621	104.023	117.816	119.54	116.092	110.345	114.368	117.241	118.391
	5-5	B6	AOM/DSS	100	104.07	109.302	106.395	108.14	107.558	113.953	111.047	110.465	104.07	121.919	123.837	120.349	118.605	121.512	122.674	122.093
	736 (1)	A/J	AOM/DSS	100	99.4083	102.959	103.55	103.55	108.284	111.243	109.467	108.284	102.959	109.467	112.426	108.284	105.917	107.101	107.692	118.343
	738 (3)	A/J	AOM/DSS	100	100	103.371	103.371	100	108.427	106.742	102.809	94.382	99.4382	107.303	108.989	105.056	104.494	95.5056	109.551	112.36
	740 (7)	A/J	AOM/DSS	100	100.641	104.487	103.205	103.205	108.333	114.744	112.179	109.615	107.692	113.462	116.026	114.744	111.538	104.487	104.487	116.026
	741 (2)	A/J	AOM/DSS	100	103.571	105.714	105.714	105	112.857	124.286	115	114.286	110.714	115.714	122.143	115	115	118.571	121.429	130.857
	729 (8)	A/J	AOM/DSS	100	99.375	104.375	106.25	105	105	100.937	108.75	100	105.625	102.5	108.75	106.875	109.375	108.125	113.125	113.75
	3-1 (0)	B6	AOM	100				105.78		109.827				115.029		113.295	111.561	123.699		122.543
	3-2 (1)	B6	AOM	100				109.091		110.795				120.455		125	124.432	124.432		122.727
	3-3 (2)	B6	AOM	100				107.65		116.94				125.137		123.497	115.847	110.383		120.765
	3-4 (3)	B6	AOM	100				102.857		108				117.143		125.143	122.857	122.857		120
	3-5 (4)	B6	AOM	100				104.938		114.198				125.309		127.16	130.247	126.543		125.926
	786 (3)	A/J	AOM	100	100											108.205			108.205	112.821
	794 (1)	A/J	AOM	100	100.676											141.216			123.581	126.351
	796 (5)	A/J	AOM	100	100											125			127.564	131.41
	798 (7)	A/J	AOM	100	103.401											155.102			133.333	140.476
	800 (8)	A/J	AOM	100	106.164											136.986			139.726	147.74
	1-1	B6	CTRL	100				106.667		110.556				118.889		121.667	117.778	118.889		121.111
	1-2	B6	CTRL	100				110.059		123.669				120.118		120.71	123.077	127.811		123.077
	1-3	B6	CTRL	100				104.789		108.947				123.684		124.737	125.263	121.579		121.579
	1-4	B6	CTRL	100				108.14		111.047				122.674		123.256	124.419	125		122.674
	1-5	B6	CTRL	100				105.291		113.228				122.222		123.81	123.81	124.868		122.751
	727 (6)	A/J	CTRL	100				121.875		130.469				131.25		135.937	137.5	126.562		137.5
	728 (7)	A/J	CTRL	100				107.692		110.651				115.385		118.935	120.118	121.893		124.852
	718 (4)	A/J	CTRL	100				103.763		103.226				111.29		109.677	110.753	110.753		112.366
	719 (8)	A/J	CTRL	100				103.665		106.283				108.901		108.901	109.424	110.995		110.995
	713 (1)	A/J	CTRL	100				103.571		105.952				110.714		112.5	110.714	113.69		114.881

## Sheet: Welfare assessment sheet
	HUMANE ENDPOINTS
	Parameter	Score	Category	General approach
	Weight difference (7 days)	1	No loss / gain	OK
		2	0-15% loss / gain	Notification on cage/pen card and keep under observation
		3	>15% loss / gain	Euthanize
	Rectal bleeding	1	OK	OK
		2	Traces of blood in stool	Notification on cage/pen card and keep under observation
		3	Blood around anus	Euthanize
	Rectal prolapse	1	OK	OK
		2	A bulging of the distal colon out of the rectum during defecation	Notification on cage/pen card and keep under observation
		3	Complete bulging of distal colon out of rectum	Euthanize
	Appearance and behavior	1	Well- conditioned, active, alert, normal movement	OK
		2	Under- conditioned, sluggish, agitated, fuzzy fur	Notification on cage/pen card and keep under observation
		3	Emaciated, non-responsive, hunched, eyes squinted, eyes sunken, ears pulled back, rough and dirty fur	Euthanize
	SCORE SHEET
	Experiment number:
	Mouse ID:
		Monitoring
		Daily			Weekly + Daily during DSS treatment
	Date	Rectal bleeding	Rectal prolapse	Appearance and behavior	Weight	Weight diff (% from baseline)

## Sheet: Welfare - Rectal bleeding
	Rectal bleeding
				Trial day
	Mouse ID	Strain	Treatment	0	7	11	13	14	32	34	36	38	39	56	57	60	62	63	64	71	81	92
	5-1	B6	AOM+DSS	1	1	1	1	1	1	1	1	1	1	1	1	1	1	1	1		1
	5-2	B6	AOM+DSS	1	1	1	1	1	1	1	1	1	1	1	1	1	1	1	1		1
	5-3	B6	AOM+DSS	1	1	1	1	1	1	1	1	1	1	1	1	1	2	2	1		1
	5-4	B6	AOM+DSS	1	1	1	1	1	1	1	1	1	1	1	1	1	1	1	1		1
	5-5	B6	AOM+DSS	1	1	1	1	1	1	1	1	2	2	1	1	1	1	1	1		1
	783	A/J	AOM+DSS	1	1	1	1	1	1	1	2	1	2	1	2	2	2	2	1		1
	736	A/J	AOM+DSS	1	1	1	1	1	1	1	2	1	1	2	1	1	2	2	1		1
	740	A/J	AOM+DSS	1	1	1	1	1	1	1	1	1	2	2	1	2	2	2	1		1
	729	A/J	AOM+DSS	1	1	1	1	1	1	1	1	1	2	1	1	1	1	1	1		1
	741	A/J	AOM+DSS	1	1	1	1	1	1	1	1	1	2	1	2	2	2	2	1		1
	3-1	B6	AOM	1	1			1	1				1	1		1	1	1	1		1
	3-2	B6	AOM	1	1			1	1				1	1		1	1	1	1		1
	3-3	B6	AOM	1	1			1	1				1	1		1	1	1	1		1
	3-4	B6	AOM	1	1			1	1				1	1		1	1	1	1		1
	3-5	B6	AOM	1	1			1	1				1	1		1	1	1	1		1
	794	A/J	AOM	1	1													1		1		1
	786	A/J	AOM	1	1													1		1		1
	796	A/J	AOM	1	1													1		1		1
	798	A/J	AOM	1	1													1		1		1
	800	A/J	AOM	1	1													1		1		1

## Sheet: Welfare - Prolapse
	Rectal prolapse
				Trial day
	Mouse ID	Strain	Treatment	0	7	11	13	14	32	34	36	38	39	56	57	60	62	63	64	71	81	92
	5-1	B6	AOM+DSS	1	1	1	1	1	1	1	1	1	1	1	1	1	1	1	1		1
	5-2	B6	AOM+DSS	1	1	1	1	1	1	1	1	1	1	1	1	1	1	1	1		1
	5-3	B6	AOM+DSS	1	1	1	1	1	1	1	1	1	1	1	1	1	1	1	1		3
	5-4	B6	AOM+DSS	1	1	1	1	1	1	1	1	1	1	1	1	1	1	1	1		1
	5-5	B6	AOM+DSS	1	1	1	1	1	1	1	1	1	1	1	1	1	1	1	1		1
	783	A/J	AOM+DSS	1	1	1	1	1	1	1	1	1	1	1	1	1	1	1	1		1
	736	A/J	AOM+DSS	1	1	1	1	1	1	1	1	1	1	1	1	1	1	1	1		1
	740	A/J	AOM+DSS	1	1	1	1	1	1	1	1	1	1	1	1	1	1	1	1		1
	729	A/J	AOM+DSS	1	1	1	1	1	1	1	1	1	1	1	1	1	1	1	1		1
	741	A/J	AOM+DSS	1	1	1	1	1	1	1	1	1	1	1	1	1	1	1	1		1
	3-1	B6	AOM	1	1			1	1				1	1		1	1	1	1		1
	3-2	B6	AOM	1	1			1	1				1	1		1	1	1	1		1
	3-3	B6	AOM	1	1			1	1				1	1		1	1	1	1		1
	3-4	B6	AOM	1	1			1	1				1	1		1	1	1	1		1
	3-5	B6	AOM	1	1			1	1				1	1		1	1	1	1		1
	794	A/J	AOM	1	1													1		1		1
	786	A/J	AOM	1	1													1		1		1
	796	A/J	AOM	1	1													1		1		1
	798	A/J	AOM	1	1													1		1		1
	800	A/J	AOM	1	1													1		1		1

## Sheet: Welfare - Appearance
	Appearance and behaviour
				Trial day
	Mouse ID	Strain	Treatment	0	7	11	13	14	32	34	36	38	39	56	57	60	62	63	64	71	81	92
	5-1	B6	AOM+DSS	1	1	1	1	1	1	1	1	1	1	1	1	1	1	1	1		1
	5-2	B6	AOM+DSS	1	1	1	1	1	1	1	1	1	1	1	1	1	1	1	1		1
	5-3	B6	AOM+DSS	1	1	1	1	1	1	1	1	1	1	1	1	1	1	1	1		1
	5-4	B6	AOM+DSS	1	1	1	1	1	1	1	1	1	1	1	1	1	1	1	1		1
	5-5	B6	AOM+DSS	1	1	1	1	1	1	1	1	1	1	1	1	1	1	1	1		1
	783	A/J	AOM+DSS	1	1	1	1	1	1	1	1	1	2	1	1	1	1	1	1		1
	736	A/J	AOM+DSS	1	1	1	1	1	1	1	1	1	1	1	1	1	1	1	1		1
	740	A/J	AOM+DSS	1	1	1	1	1	1	1	1	1	1	1	1	1	1	1	1		1
	729	A/J	AOM+DSS	1	1	1	1	1	1	1	1	1	1	1	1	1	1	1	1		1
	741	A/J	AOM+DSS	1	1	1	1	1	1	1	1	1	1	1	1	1	1	1	1		1
	3-1	B6	AOM	1	1			1	1				1	1		1	1	1	1		1
	3-2	B6	AOM	1	1			1	1				1	1		1	1	1	1		1
	3-3	B6	AOM	1	1			1	1				1	1		1	1	1	1		1
	3-4	B6	AOM	1	1			1	1				1	1		1	1	1	1		1
	3-5	B6	AOM	1	1			1	1				1	1		1	1	1	1		1
	794	A/J	AOM	1	1													1		1		1
	786	A/J	AOM	1	1													1		1		1
	796	A/J	AOM	1	1													1		1		1
	798	A/J	AOM	1	1													1		1		1
	800	A/J	AOM	1	1													1		1		1

## Sheet: DSS consumption
	DSS intake
					Intake in mL
	DSS cycle #	Day of cycle	Strain	Treatment	Before	After	Diff	Average per animal
	1	1	A/J	AOM/DSS	201.22	189.96	11.26	2.252
	1	2	A/J	AOM/DSS	203.75	185.67	18.08	3.616
	1	3	A/J	AOM/DSS	204.27	189	15.27	3.054
	1	4	A/J	AOM/DSS	200.57	185.27	15.3	3.06
	1	6	A/J	AOM/DSS	343.27	319.09	24.18	4.836
	1	7	A/J	AOM/DSS	200.34	188.34	12	2.4
	2	2	A/J	AOM/DSS	350.4	321.7	28.7	5.74
	2	4	A/J	AOM/DSS	352.5	318.4	34.1	6.82
	2	6	A/J	AOM/DSS	348.6	320.7	27.9	5.58
	2	7	A/J	AOM/DSS	301.7	286.74	14.96	2.992
	3	2	A/J	AOM/DSS	348.19	309.08	39.11	7.822
	3	4	A/J	AOM/DSS	350.29	309.83	40.46	8.092
	3	6	A/J	AOM/DSS	353.01	312.23	40.78	8.156
	3	7	A/J	AOM/DSS	298.94	279.01	19.93	3.986
	1	1	B6	AOM/DSS	200.7	188.42	12.28	2.456
	1	2	B6	AOM/DSS	210.95	178.83	32.12	6.424
	1	3	B6	AOM/DSS	202.31	193.83	8.48	1.696
	1	4	B6	AOM/DSS	197.27	178.97	18.3	3.66
	1	6	B6	AOM/DSS	347.35	316.79	30.56	6.112
	1	7	B6	AOM/DSS	200.12	185.61	14.51	2.902
	2	2	B6	AOM/DSS	347.3	311.4	35.9	7.18
	2	4	B6	AOM/DSS	350.8	316.1	34.7	6.94
	2	6	B6	AOM/DSS	349.6	317.9	31.7	6.34
	2	7	B6	AOM/DSS	301.1	286.27	14.83	2.966
	3	2	B6	AOM/DSS	353.76	319.58	34.18	6.836
	3	4	B6	AOM/DSS	349.97	307.03	42.94	8.588
	3	6	B6	AOM/DSS	349.11	314.66	34.45	6.89
	3	7	B6	AOM/DSS	303.32	283.62	19.7	3.94
