# Supplementary material for: Induction of colorectal carcinogenesis in the C57BL/6J and A/J mouse strains with a reduced DSS dose in the AOM/DSS model
Source: Lab Anim Res. 2021 Jul 27;37:19. doi: 10.1186/s42826-021-00096-y (PMC8317392; doi:10.1186/s42826-021-00096-y)
Supplement: Supplementary file 2 — Additional file 2 S2 Dataset. Identification and classification of intestinal lesions (XLSX). [file 42826_2021_96_MOESM2_ESM.xlsx]

## Sheet: Contents
	This file contains the following spreadsheets;
	1	Scoring of colonic lesions
	2	Scoring of small intestinal lesions
	3	Histopathological assessment

## Sheet: 1. Colonic lesions
	Colonic lesions
		Count ACF	Count tumor	Count all	Average of Area (mm2)	Sum of Area (mm2)
	AJ
	AOMDSS	376	239	560	0.834999	465.133
	729	72	30	102	0.72373	73.8204
	736	45	35	80	1.05957	84.7653
	738	109	31	140	0.767232	107.413
	740	72	32	104	0.618121	64.2846
	741	78	56	134	1.00635	134.85
	AOM	234	32	266	0.165012	49.2705
	786 (3)	68	1	69	0.103195	7.12044
	794 (1)	60	20	80	0.339568	27.1654
	796 (5)	50	3	53	0.132311	7.0125
	798 (7)	22	4	26	0.127279	3.30927
	800 (8)	34	4	38	0.122708	4.6629
	CTRL	33	2	35	0.144861	5.55289
	713	7	0	7	0.0394603	0.276222
	718	9	0	9	0.111481	1.00333
	719	7	1	8	0.271929	2.17543
	727	6	1	7	0.297389	2.08172
	728	4	0	4	0.00404766	0.0161906
	B6
	AOMDSS	388	55	443	0.314528	138.373
	5-1	71	2	73	0.0940992	6.86924
	5-2	81	19	100	0.458999	45.8999
	5-3	64	5	69	0.252295	17.4084
	5-4	114	16	130	0.232564	30.2333
	5-5	58	13	71	0.534685	37.9626
	AOM	26	0	26	0.0140373	0.469037
	3-1	8	0	8	0.0296828	0.237462
	3-2	9	0	9	0.0162997	0.146697
	3-3	4	0	4	0.0154547	0.0618187
	3-4	2	0	2	0.00318906	0.00637813
	3-5	3	0	3	0.00556042	0.0166813
	CTRL	0	0	0	0	0
	1-1	0	0	0	0	0
	1-3	0	0	0	0	0
	1-4	0	0	0	0	0
	1-5	0	0	0	0	0

## Sheet: 2. Small intestinal lesions
	Small intestinal lesions
		Count	Average of Area (mm2)	Sum of Area (mm2)
	A/J
	AOMDSS	9	0.0186157	0.49455
	729	2	0.0314	0.0628
	736	7	0.0616786	0.43175
	738	0	0	0
	740	0	0	0
	741	0	0	0
	AOM	22	0.170936	4.03294
	786	4	0.122166	0.488663
	794	13	0.180399	2.34519
	796	0	0	0
	798	3	0.0948542	0.284563
	800	2	0.457263	0.914525
	CTRL	11	0.205703	2.5748
	713	1	0.0490625	0.0490625
	718	2	0.543613	1.08723
	719	4	0.166322	0.665288
	727	3	0.251854	0.755563
	728	1	0.0176625	0.0176625
	B6
	AOM	8	0.146795	2.63368
	3-1	2	0.122656	0.245313
	3-2	0	0	0
	3-3	2	0.0284563	0.0569125
	3-4	4	0.582863	2.33145
	3-5	0	0	0
	AOMDSS	8	0.0999567	1.32273
	5-1	0	0	0
	5-2	2	0.176625	0.35325
	5-3	3	0.139338	0.418013
	5-4	3	0.183821	0.551463
	5-5	0	0	0
	CTRL	3	0.05966	0.40035
	1-1	0	0	0
	1-2	1	0.19625	0.19625
	1-3	2	0.10205	0.2041
	1-4	0	0	0
	1-5	0	0	0

## Sheet: 3. Histopathology
	Histopathology
		Count
		Hyperplasia/dysplasia	Adenoma	Carcinoma
	A/J
	AOMDSS	49	71	0
	729	8	11	0
	736	11	12	0
	738	10	18	0
	740	8	14	0
	741	12	16	0
	AOM	9	6	0
	786	1	0	0
	794	8	6	0
	796	0	0	0
	798	0	0	0
	800	0	0	0
	B6
	AOM	11	5	0
	5-1	2	0	0
	5-2	1	2	0
	5-3	1	2	0
	5-4	5	0	0
	5-5	2	1	0
